# Supplementary material for: Crosstalk between the Arabidopsis Glutathione Peroxidase-Like 5 Isoenzyme (AtGPXL5) and Ethylene
Source: Int J Mol Sci. 2022 May 20;23(10):5749. doi: 10.3390/ijms23105749 (PMC9171577; doi:10.3390/ijms23105749)
Supplement: Supplementary file 1 [file ijms-23-05749-s001.zip]

Archive with 1 entries (1 files):
- ijms-1609900-supplementary.pdf
